# Supplementary material for: Characterization and Phylogenetic Analysis of the Chloroplast Genome of Elaeagnus oxycarpa Schltdl
Source: Biology (Basel). 2026 Apr 7;15(7):590. doi: 10.3390/biology15070590 (PMC13072164; doi:10.3390/biology15070590)
Supplement: Supplementary file 1 [file biology-15-00590-s001.zip]

Archive with 1 entries (1 files):
- biology-4233507-supplementary.pdf
